# Supplementary material for: Specific Pharmacological Effects of Paroxetine Comprise Psychological but Not Somatic Symptoms of Depression
Source: PLoS One. 2016 Jul 20;11(7):e0159647. doi: 10.1371/journal.pone.0159647 (PMC4954666; doi:10.1371/journal.pone.0159647)
Supplement: S1 Data Syntax — (TXT) [file pone.0159647.s002.txt]

**SPSS SYNTAX FOR Specific Pharmacological Effects of Paroxetine Comprise Psychological but not Somatic Symptoms of Depression
**Author: Benjamin Schalet
**email: b-schalet@northwestern.edu
**Date: 12/2015

**I. CREATING SUBSCALES

**IA. HRSD ANALYSIS

**IA1. HRSD Dealing with atypical items

**IA1a.HRSD Sleep changes 

COMPUTE hrsd456 = sum(hrsd04,hrsd05,hrsd06).
EXECUTE.
COMPUTE hrsd456A = sum(hrsd04a,hrsd05a,hrsd06a).
EXECUTE.
COMPUTE hrsd456M = MAX(hrsd456,hrsd456A).
EXECUTE.
COMPUTE h08d456 = sum(h08d04,h08d05,h08d06).
EXECUTE.
COMPUTE h08d456A = sum(h08d04a,h08d05a,h08d06a).
EXECUTE.
COMPUTE h08d456M = MAX(h08d456,h08d456A).
EXECUTE.

**IA1b. HRSD Appetite changes 

COMPUTE hrsd12M = MAX (hrsd12,hrsd12a).
EXECUTE.
COMPUTE h08d12M = MAX (h08d12,h08d12a).
EXECUTE.

**IA1c. HRSD Weight changes 

COMPUTE hrsd16M = MAX(hrsd16,hrsd16a).
EXECUTE.
COMPUTE h08d16M = MAX(h08d16,h08d16a).
EXECUTE.

**IA2. HRSD Total scores

COMPUTE hrsdto3 = sum(hrsd456m,hrsd08,hrsd09,hrsd11,hrsd12m,hrsd13,hrsd14,hrsd15,hrsd16m,hrsd01,hrsd02,hrsd03,hrsd07,hrsd10,hrsd17).
Execute.
COMPUTE h08dto3 = sum(h08d456m,h08d08,h08d09,h08d11,h08d12m,h08d13,h08d14,h08d15,h08d16m,h08d01,h08d02,h08d03,h08d07,h08d10,h08d17).
Execute.

**IA3. HRSD Somatic symptom subscale

COMPUTE hrsdsom = sum(hrsd456m,hrsd08,hrsd09,hrsd11,hrsd12m,hrsd13,hrsd14,hrsd16m).
Execute.
COMPUTE h08dsom = sum(h08d456m,h08d08,h08d09,h08d11,h08d12m,h08d13,h08d14,h08d16m).
Execute.

**IA4. HRSD Psychological symptom subscale

COMPUTE hrsdpsy = sum(hrsd01,hrsd02,hrsd03,hrsd07,hrsd10).
Execute.
COMPUTE h08dpsy = sum(h08d01,h08d02,h08d03,h08d07,h08d10).
Execute.

**IA5. HRSD POMP scores

COMPUTE hdsiPOMP = (hrsdsom/26)*100.
EXECUTE.
COMPUTE hds8POMP = (h08dsom/26)*100.
EXECUTE.
COMPUTE hdpiPOMP = (hrsdpsy/20)*100.
EXECUTE.
COMPUTE hdp8POMP = (h08dpsy/20)*100.
EXECUTE.
COMPUTE hdipomp = (hrsdto3/52)*100.
EXECUTE.
COMPUTE hd8pomp = (h08dto3/52)*100.
EXECUTE.

**IB. HRSA ANALYSIS

**IB1. HRSA Total scores

COMPUTE HRSATO2 = MEAN(HRSA01,HRSA02,HRSA03,HRSA04,HRSA05,HRSA06,HRSA07,HRSA08,HRSA09,HRSA10,HRSA11,HRSA12,HRSA13,HRSA14).
EXECUTE.
COMPUTE HRSATO3 = HRSATO2*14.
EXECUTE.

COMPUTE H08aTO2 = MEAN(H08A01,H08A02,H08A03,H08A04,H08A05,H08A06,H08A07,H08A08,H08A09,H08A10,H08A11,H08A12,H08A13,H08A14).
EXECUTE.
COMPUTE H08aTO3 = H08aTO2*14.
EXECUTE.

**IB2. HRSA Somatic subscale score

COMPUTE HRSASOM = MEAN(HRSA02,HRSA04,HRSA07,HRSA08,HRSA09,HRSA10,HRSA11,HRSA12,HRSA13,HRSA14).
EXECUTE.
COMPUTE H08aSOM = MEAN(H08A02,H08A04,H08A07,H08A08,H08A09,H08A10,H08A11,H08A12,H08A13,H08A14).
EXECUTE.

**IB3. HRSA Psycholgocial subscale score

COMPUTE HRSAPSY = MEAN(HRSA01,HRSA03,HRSA05,HRSA06).
EXECUTE.
COMPUTE H08aPSY = MEAN(H08A01,H08A03,H08A05,H08A06).
EXECUTE.

**IB4. HRSA POMP SCORE ANALYSIS***

COMPUTE HAIPOMP = (HRSATO3/56)*100.
EXECUTE.
COMPUTE HA8POMP = (H08ATO3/56)*100.
EXECUTE.
COMPUTE HAIPPOMP = ((HRSAPSY*4)/16)*100.
EXECUTE.
COMPUTE HA8PPOMP =  ((H08APSY*4)/16)*100.
EXECUTE.
COMPUTE HAISPOMP = ((HRSASOM*10)/40)*100.
EXECUTE.
COMPUTE HA8SPOMP = ((H08ASOM*10)/40)*100.
EXECUTE.

**IC. BAI ANALYSIS

**IC1. BAI Total scores

COMPUTE BAI08m = Mean (S08I01,S08I02,S08I03,S08I04,S08I05,S08I06,S08I07,S08I08,S08I09,S08I10,S08I11,S08I12,S08I13,S08I14,S08I15,S08I16,S08I17,S08I18,S08I19,S08I20,S08I21).
execute.
COMPUTE bai08sum = bai08m*21.
execute.
COMPUTE BAIm=Mean(si01,si02,si03,si04,si05,si06,si07,si08,si09,si10,si11,si12,si13,si14,si15,si16, si17,si18,si19,si20,si21).
EXECUTE.
COMPUTE baisum = BAIm*21.
execute.

**IC2. BAI Somatic subscale score

COMPUTE BAIsom = Mean (SI01,si02,si03,si04,si06,si07,si08,si11,si12,si13,si15,si18,si19,si20,si21).
execute.
COMPUTE BAI08som = Mean (S08I01,S08I02,S08I03,S08I04,S08I06,S08I07,S08I08,S08I11,S08I12,S08I13,S08I15,S08I18,S08I19,S08I20,S08I21).
execute.

**IC3. BAI Psychological subscale score

COMPUTE BAIpsy= Mean (si05,si09,si10,si14,si16,si17).
execute.
COMPUTE BAI08psy= Mean (S08I05,S08I09,S08I10,S08I14,S08I16,S08I17).
execute.

**IC4. BAI POMP SCORE ANALYSIS***

COMPUTE baiipomp = (baisum/63)*100.
EXECUTE.
COMPUTE bai8pomp = (bai08sum/63)*100.
EXECUTE.
COMPUTE bapiPOMP = ((BAIPSY*6)/18)*100.
EXECUTE.
COMPUTE bap8POMP =((BAI08PSY*6)/18)*100.
EXECUTE.
COMPUTE basiPOMP = ((baisom*15)/45)*100.
EXECUTE.
COMPUTE bas8POMP = ((bai08som*15)/45)*100.
EXECUTE.

**ID. Difference in POMP score (intake - week8)

**ID1. Total scores

COMPUTE haPOMPd = HAIPOMP- HA8POMP.
Execute. 
COMPUTE hdPOMPd = HDIPOMP - HD8POMP.
Execute.
COMPUTE baPOMPd = baiipomp - bai8pomp.
Execute.

**ID2. Somatic subscales

COMPUTE hdsPOMPd = hdsipomp - hds8pomp.
Execute.
COMPUTE hasPOMPd = haispomp - ha8spomp.
Execute.
COMPUTE basPOMPd = BASIPOMP - BAS8POMP.
Execute.

**ID3. Psychological subscales

COMPUTE hapPOMPd = haippomp - ha8ppomp.
Execute.
COMPUTE hdpPOMPd = hdpipomp - hdp8pomp.
Execute.
COMPUTE bapPOMPd = BAPIPOMP - BAP8POMP.
Execute.

**II RESULTS
** Select only completes (intake and week8 available for all 3 measures)

USE ALL.
COMPUTE filter_$=(all_have = 1).
VARIABLE LABELS filter_$ 'all_have = 1 (FILTER)'.
VALUE LABELS filter_$ 0 'Not Selected' 1 'Selected'.
FORMATS filter_$ (f1.0).
FILTER BY filter_$.
EXECUTE.

**IIA. For Mean POMP score change for Figure 1

MEANS TABLES=hdpPOMPd hdsPOMPd hapPOMPd hasPOMPd bapPOMPd basPOMPd BY TAF1
  /CELLS=MEAN STDDEV.

**IIB.Main effects

**NOTE: The effect size is obtained by subtracting the marginal means and dividing  by square root of the MSE (error)
**See "ANCOVA - Using SPSS.pdf" for details

**IIB1. PAX Treatment Assignment, Total Scores, Table 3

UNIANOVA HD8POMP BY TAF1 WITH HDIPOMP
  /METHOD=SSTYPE(3)
  /INTERCEPT=INCLUDE
  /PRINT=ETASQ
  /CRITERIA=ALPHA(.05)
  /DESIGN=HDIPOMP TAF1.

UNIANOVA HA8POMP BY TAF1 WITH HAIPOMP
  /METHOD=SSTYPE(3)
  /INTERCEPT=INCLUDE
  /PRINT=ETASQ
  /CRITERIA=ALPHA(.05)
  /DESIGN=HAIPOMP TAF1.

UNIANOVA BAI8POMP BY TAF1 WITH BAIIPOMP
  /METHOD=SSTYPE(3)
  /INTERCEPT=INCLUDE
  /PRINT=ETASQ
  /CRITERIA=ALPHA(.05)
  /DESIGN=BAIIPOMP TAF1.

**IIB2. PAX Treatment Assignment, Psychological subscales, Table 3

UNIANOVA HDP8POMP BY TAF1 WITH HDPIPOMP
  /METHOD=SSTYPE(3)
  /INTERCEPT=INCLUDE
  /EMMEANS=TABLES(TAF1) WITH(HDPIPOMP=MEAN) 
  /CRITERIA=ALPHA(.05)
  /DESIGN=HDPIPOMP TAF1.

UNIANOVA HA8PPOMP BY TAF1 WITH HAIPPOMP
  /METHOD=SSTYPE(3)
  /INTERCEPT=INCLUDE
  /EMMEANS=TABLES(TAF1) WITH(HAIPPOMP=MEAN) 
  /CRITERIA=ALPHA(.05)
  /DESIGN=HAIPPOMP TAF1.

UNIANOVA BAP8POMP BY TAF1 WITH BAPIPOMP
  /METHOD=SSTYPE(3)
  /INTERCEPT=INCLUDE
  /EMMEANS=TABLES(TAF1) WITH(BAPIPOMP=MEAN) 
  /CRITERIA=ALPHA(.05)
  /DESIGN=BAPIPOMP TAF1.

**IIB3. PAX Treatment Assignment, Somatic subscales, Table 3

UNIANOVA HDS8POMP BY TAF1 WITH HDSIPOMP
  /METHOD=SSTYPE(3)
  /INTERCEPT=INCLUDE
  /EMMEANS=TABLES(TAF1) WITH(HDSIPOMP=MEAN) 
  /CRITERIA=ALPHA(.05)
  /DESIGN=HDSIPOMP TAF1.

UNIANOVA HA8SPOMP BY TAF1 WITH HAISPOMP
  /METHOD=SSTYPE(3)
  /INTERCEPT=INCLUDE
  /EMMEANS=TABLES(TAF1) WITH(HAISPOMP=MEAN) 
  /CRITERIA=ALPHA(.05)
  /DESIGN=HAISPOMP TAF1.

UNIANOVA BAS8POMP BY TAF1 WITH BASIPOMP
  /METHOD=SSTYPE(3)
  /INTERCEPT=INCLUDE
  /EMMEANS=TABLES(TAF1) WITH(BASIPOMP=MEAN) 
  /CRITERIA=ALPHA(.05)
  /DESIGN=BASIPOMP TAF1.

**IIC. Change in Psychological Symptoms vs. Neuroticism

**IIC1. PAX Treatment, Psych Scales, Controlling for Neuroticism, Table 4

UNIANOVA HDP8POMP BY TAF1 WITH HDPIPOMP NEO_N0 NEO_N8
  /METHOD=SSTYPE(3)
  /INTERCEPT=INCLUDE
  /EMMEANS=TABLES(TAF1) WITH(HDPIPOMP=MEAN NEO_N0=MEAN NEO_N8=MEAN) 
  /CRITERIA=ALPHA(.05)
  /DESIGN=HDPIPOMP NEO_N0 NEO_N8 TAF1.

UNIANOVA HA8PPOMP BY TAF1 WITH NEO_N0 NEO_N8 HAIPPOMP
  /METHOD=SSTYPE(3)
  /INTERCEPT=INCLUDE
  /EMMEANS=TABLES(TAF1) WITH(NEO_N0=MEAN NEO_N8=MEAN HAIPPOMP=MEAN) 
  /CRITERIA=ALPHA(.05)
  /DESIGN=NEO_N0 NEO_N8 HAIPPOMP TAF1.

UNIANOVA BAP8POMP BY TAF1 WITH NEO_N0 NEO_N8 BAPIPOMP
  /METHOD=SSTYPE(3)
  /INTERCEPT=INCLUDE
  /EMMEANS=TABLES(TAF1) WITH(NEO_N0=MEAN NEO_N8=MEAN BAPIPOMP=MEAN) 
  /CRITERIA=ALPHA(.05)
  /DESIGN=NEO_N0 NEO_N8 BAPIPOMP TAF1.

**IIC2. PAX Treatment, Neuroticism, Controlling for Psych (Individually), Table 4

UNIANOVA NEO_N8 BY TAF1 WITH NEO_N0 HDPIPOMP HDP8POMP
  /METHOD=SSTYPE(3)
  /INTERCEPT=INCLUDE
  /EMMEANS=TABLES(TAF1) WITH(NEO_N0=MEAN HDPIPOMP=MEAN HDP8POMP=MEAN) 
  /CRITERIA=ALPHA(.05)
  /DESIGN=NEO_N0 HDPIPOMP HDP8POMP TAF1.

UNIANOVA NEO_N8 BY TAF1 WITH NEO_N0 HAIPPOMP HA8PPOMP
  /METHOD=SSTYPE(3)
  /INTERCEPT=INCLUDE
  /EMMEANS=TABLES(TAF1) WITH(NEO_N0=MEAN HAIPPOMP=MEAN HA8PPOMP=MEAN) 
  /CRITERIA=ALPHA(.05)
  /DESIGN=NEO_N0 HAIPPOMP HA8PPOMP TAF1.

UNIANOVA NEO_N8 BY TAF1 WITH NEO_N0 BAPIPOMP BAP8POMP
  /METHOD=SSTYPE(3)
  /INTERCEPT=INCLUDE
  /EMMEANS=TABLES(TAF1) WITH(NEO_N0=MEAN BAPIPOMP=MEAN BAP8POMP=MEAN) 
  /CRITERIA=ALPHA(.05)
  /DESIGN=NEO_N0 BAPIPOMP BAP8POMP TAF1.

**IIC3. PAX Treatment, Neuroticism, Controlling for ALL Psych Subscales, Table 4

UNIANOVA NEO_N8 BY TAF1 WITH NEO_N0 HDPIPOMP HDP8POMP HAIPPOMP HA8PPOMP BAPIPOMP BAP8POMP
  /METHOD=SSTYPE(3)
  /INTERCEPT=INCLUDE
  /EMMEANS=TABLES(TAF1) WITH(NEO_N0=MEAN HDPIPOMP=MEAN HDP8POMP=MEAN HAIPPOMP=MEAN HA8PPOMP=MEAN 
    BAPIPOMP=MEAN BAP8POMP=MEAN) 
  /CRITERIA=ALPHA(.05)
  /DESIGN=NEO_N0 HDPIPOMP HDP8POMP HAIPPOMP HA8PPOMP BAPIPOMP BAP8POMP TAF1.

**IIC4. Correlations between Neuroticism and subscales

CORRELATIONS
  /VARIABLES=NEO_N0 NEO_N8 hdpiPOMP HAIPPOMP bapiPOMP hdp8POMP HA8PPOMP bap8POMP hdsiPOMP HAISPOMP 
    basiPOMP hds8POMP HA8SPOMP bas8POMP
  /PRINT=TWOTAIL NOSIG
  /MISSING=PAIRWISE.
